# Supplementary material for: Modelling of ‘sub-atomic’ contrast resulting from back-bonding on Si(111)-7×7
Source: Beilstein J Nanotechnol. 2016 Jun 29;7:937–45. doi: 10.3762/bjnano.7.85 (PMC4979881; doi:10.3762/bjnano.7.85)
Supplement: File 2 — Datasets A0=1A k=5000. [file Beilstein_J_Nanotechnol-07-937-s002.zip]

Archive with 208 entries (204 files):
- S2/
- S2/A0=1A/
- S2/A0=1A/k=5000/
- S2/A0=1A/k=5000/results/
- S2/A0=1A/k=5000/results/df_0000.png
- S2/A0=1A/k=5000/results/df_0001.png
- S2/A0=1A/k=5000/results/df_0002.png
- S2/A0=1A/k=5000/results/df_0003.png
- S2/A0=1A/k=5000/results/df_0004.png
- S2/A0=1A/k=5000/results/df_0005.png
- S2/A0=1A/k=5000/results/df_0006.png
- S2/A0=1A/k=5000/results/df_0007.png
- S2/A0=1A/k=5000/results/df_0008.png
- S2/A0=1A/k=5000/results/df_0009.png
- S2/A0=1A/k=5000/results/df_0010.png
- S2/A0=1A/k=5000/results/df_0011.png
- S2/A0=1A/k=5000/results/df_0012.png
- S2/A0=1A/k=5000/results/df_0013.png
- S2/A0=1A/k=5000/results/df_0014.png
- S2/A0=1A/k=5000/results/df_0015.png
- S2/A0=1A/k=5000/results/df_0016.png
- S2/A0=1A/k=5000/results/df_0017.png
- S2/A0=1A/k=5000/results/df_0018.png
- S2/A0=1A/k=5000/results/df_0019.png
- S2/A0=1A/k=5000/results/df_0020.png
- S2/A0=1A/k=5000/results/df_0021.png
- S2/A0=1A/k=5000/results/df_0022.png
- S2/A0=1A/k=5000/results/df_0023.png
- S2/A0=1A/k=5000/results/df_0024.png
- S2/A0=1A/k=5000/results/df_0025.png
- S2/A0=1A/k=5000/results/df_0026.png
- S2/A0=1A/k=5000/results/df_0027.png
- S2/A0=1A/k=5000/results/df_0028.png
- S2/A0=1A/k=5000/results/df_0029.png
- S2/A0=1A/k=5000/results/df_0030.png
- S2/A0=1A/k=5000/results/df_0031.png
- S2/A0=1A/k=5000/results/df_0032.png
- S2/A0=1A/k=5000/results/df_0033.png
- S2/A0=1A/k=5000/results/df_0034.png
- S2/A0=1A/k=5000/results/df_0035.png
- S2/A0=1A/k=5000/results/df_0036.png
- S2/A0=1A/k=5000/results/df_0037.png
- S2/A0=1A/k=5000/results/df_0038.png
- S2/A0=1A/k=5000/results/df_0039.png
- S2/A0=1A/k=5000/results/df_0040.png
- S2/A0=1A/k=5000/results/df_0041.png
- S2/A0=1A/k=5000/results/df_0042.png
- S2/A0=1A/k=5000/results/df_0043.png
- S2/A0=1A/k=5000/results/df_0044.png
- S2/A0=1A/k=5000/results/df_0045.png
- S2/A0=1A/k=5000/results/df_0046.png
- S2/A0=1A/k=5000/results/df_0047.png
- S2/A0=1A/k=5000/results/df_0048.png
- S2/A0=1A/k=5000/results/df_0049.png
- S2/A0=1A/k=5000/results/df_0050.png
- S2/A0=1A/k=5000/results/df_0051.png
- S2/A0=1A/k=5000/results/df_0052.png
- S2/A0=1A/k=5000/results/df_0053.png
- S2/A0=1A/k=5000/results/df_0054.png
- S2/A0=1A/k=5000/results/df_0055.png
- S2/A0=1A/k=5000/results/df_0056.png
- S2/A0=1A/k=5000/results/df_0057.png
- S2/A0=1A/k=5000/results/df_0058.png
- S2/A0=1A/k=5000/results/df_0059.png
- S2/A0=1A/k=5000/results/df_0060.png
- S2/A0=1A/k=5000/results/df_0061.png
- S2/A0=1A/k=5000/results/df_0062.png
- S2/A0=1A/k=5000/results/df_0063.png
- S2/A0=1A/k=5000/results/df_0064.png
- S2/A0=1A/k=5000/results/df_0065.png
- S2/A0=1A/k=5000/results/df_0066.png
- S2/A0=1A/k=5000/results/df_0067.png
- S2/A0=1A/k=5000/results/df_0068.png
- S2/A0=1A/k=5000/results/df_0069.png
- S2/A0=1A/k=5000/results/df_0070.png
- S2/A0=1A/k=5000/results/df_0071.png
- S2/A0=1A/k=5000/results/df_0072.png
- S2/A0=1A/k=5000/results/df_0073.png
- S2/A0=1A/k=5000/results/df_0074.png
- S2/A0=1A/k=5000/results/df_0075.png
- S2/A0=1A/k=5000/results/df_0076.png
- S2/A0=1A/k=5000/results/df_0077.png
- S2/A0=1A/k=5000/results/df_0078.png
- S2/A0=1A/k=5000/results/df_0079.png
- S2/A0=1A/k=5000/results/df_0080.png
- S2/A0=1A/k=5000/results/df_0081.png
- S2/A0=1A/k=5000/results/df_0082.png
- S2/A0=1A/k=5000/results/df_0083.png
- S2/A0=1A/k=5000/results/df_0084.png
- S2/A0=1A/k=5000/results/df_0085.png
- S2/A0=1A/k=5000/results/df_0086.png
- S2/A0=1A/k=5000/results/df_0087.png
- S2/A0=1A/k=5000/results/df_0088.png
- S2/A0=1A/k=5000/results/df_0089.png
- S2/A0=1A/k=5000/results/df_0090.png
- S2/A0=1A/k=5000/results/df_0091.png
- S2/A0=1A/k=5000/results/df_0092.png
- S2/A0=1A/k=5000/results/df_0093.png
- S2/A0=1A/k=5000/results/df_0094.png
- S2/A0=1A/k=5000/results/df_0095.png
- S2/A0=1A/k=5000/results/df_0096.png
- S2/A0=1A/k=5000/results/df_0097.png
- S2/A0=1A/k=5000/results/df_0098.png
- S2/A0=1A/k=5000/results/df_0099.png
- S2/A0=1A/k=5000/results/df_0100.png
- S2/A0=1A/k=5000/results/df_0101.png
- S2/A0=1A/k=5000/results/Force_0000.png
- S2/A0=1A/k=5000/results/Force_0001.png
- S2/A0=1A/k=5000/results/Force_0002.png
- S2/A0=1A/k=5000/results/Force_0003.png
- S2/A0=1A/k=5000/results/Force_0004.png
- S2/A0=1A/k=5000/results/Force_0005.png
- S2/A0=1A/k=5000/results/Force_0006.png
- S2/A0=1A/k=5000/results/Force_0007.png
- S2/A0=1A/k=5000/results/Force_0008.png
- S2/A0=1A/k=5000/results/Force_0009.png
- S2/A0=1A/k=5000/results/Force_0010.png
- S2/A0=1A/k=5000/results/Force_0011.png
- S2/A0=1A/k=5000/results/Force_0012.png
- S2/A0=1A/k=5000/results/Force_0013.png
- S2/A0=1A/k=5000/results/Force_0014.png
- S2/A0=1A/k=5000/results/Force_0015.png
- S2/A0=1A/k=5000/results/Force_0016.png
- S2/A0=1A/k=5000/results/Force_0017.png
- S2/A0=1A/k=5000/results/Force_0018.png
- S2/A0=1A/k=5000/results/Force_0019.png
- S2/A0=1A/k=5000/results/Force_0020.png
- S2/A0=1A/k=5000/results/Force_0021.png
- S2/A0=1A/k=5000/results/Force_0022.png
- S2/A0=1A/k=5000/results/Force_0023.png
- S2/A0=1A/k=5000/results/Force_0024.png
- S2/A0=1A/k=5000/results/Force_0025.png
- S2/A0=1A/k=5000/results/Force_0026.png
- S2/A0=1A/k=5000/results/Force_0027.png
- S2/A0=1A/k=5000/results/Force_0028.png
- S2/A0=1A/k=5000/results/Force_0029.png
- S2/A0=1A/k=5000/results/Force_0030.png
- S2/A0=1A/k=5000/results/Force_0031.png
- S2/A0=1A/k=5000/results/Force_0032.png
- S2/A0=1A/k=5000/results/Force_0033.png
- S2/A0=1A/k=5000/results/Force_0034.png
- S2/A0=1A/k=5000/results/Force_0035.png
- S2/A0=1A/k=5000/results/Force_0036.png
- S2/A0=1A/k=5000/results/Force_0037.png
- S2/A0=1A/k=5000/results/Force_0038.png
- S2/A0=1A/k=5000/results/Force_0039.png
- S2/A0=1A/k=5000/results/Force_0040.png
- S2/A0=1A/k=5000/results/Force_0041.png
- S2/A0=1A/k=5000/results/Force_0042.png
- S2/A0=1A/k=5000/results/Force_0043.png
- S2/A0=1A/k=5000/results/Force_0044.png
- S2/A0=1A/k=5000/results/Force_0045.png
- S2/A0=1A/k=5000/results/Force_0046.png
- S2/A0=1A/k=5000/results/Force_0047.png
- S2/A0=1A/k=5000/results/Force_0048.png
- S2/A0=1A/k=5000/results/Force_0049.png
- S2/A0=1A/k=5000/results/Force_0050.png
- S2/A0=1A/k=5000/results/Force_0051.png
- S2/A0=1A/k=5000/results/Force_0052.png
- S2/A0=1A/k=5000/results/Force_0053.png
- S2/A0=1A/k=5000/results/Force_0054.png
- S2/A0=1A/k=5000/results/Force_0055.png
- S2/A0=1A/k=5000/results/Force_0056.png
- S2/A0=1A/k=5000/results/Force_0057.png
- S2/A0=1A/k=5000/results/Force_0058.png
- S2/A0=1A/k=5000/results/Force_0059.png
- S2/A0=1A/k=5000/results/Force_0060.png
- S2/A0=1A/k=5000/results/Force_0061.png
- S2/A0=1A/k=5000/results/Force_0062.png
- S2/A0=1A/k=5000/results/Force_0063.png
- S2/A0=1A/k=5000/results/Force_0064.png
- S2/A0=1A/k=5000/results/Force_0065.png
- S2/A0=1A/k=5000/results/Force_0066.png
- S2/A0=1A/k=5000/results/Force_0067.png
- S2/A0=1A/k=5000/results/Force_0068.png
- S2/A0=1A/k=5000/results/Force_0069.png
- S2/A0=1A/k=5000/results/Force_0070.png
- S2/A0=1A/k=5000/results/Force_0071.png
- S2/A0=1A/k=5000/results/Force_0072.png
- S2/A0=1A/k=5000/results/Force_0073.png
- S2/A0=1A/k=5000/results/Force_0074.png
- S2/A0=1A/k=5000/results/Force_0075.png
- S2/A0=1A/k=5000/results/Force_0076.png
- S2/A0=1A/k=5000/results/Force_0077.png
- S2/A0=1A/k=5000/results/Force_0078.png
- S2/A0=1A/k=5000/results/Force_0079.png
- S2/A0=1A/k=5000/results/Force_0080.png
- S2/A0=1A/k=5000/results/Force_0081.png
- S2/A0=1A/k=5000/results/Force_0082.png
- S2/A0=1A/k=5000/results/Force_0083.png
- S2/A0=1A/k=5000/results/Force_0084.png
- S2/A0=1A/k=5000/results/Force_0085.png
- S2/A0=1A/k=5000/results/Force_0086.png
- S2/A0=1A/k=5000/results/Force_0087.png
- S2/A0=1A/k=5000/results/Force_0088.png
- S2/A0=1A/k=5000/results/Force_0089.png
- S2/A0=1A/k=5000/results/Force_0090.png
- S2/A0=1A/k=5000/results/Force_0091.png
- S2/A0=1A/k=5000/results/Force_0092.png
- S2/A0=1A/k=5000/results/Force_0093.png
- S2/A0=1A/k=5000/results/Force_0094.png
- S2/A0=1A/k=5000/results/Force_0095.png
- S2/A0=1A/k=5000/results/Force_0096.png
- S2/A0=1A/k=5000/results/Force_0097.png
- S2/A0=1A/k=5000/results/Force_0098.png
- S2/A0=1A/k=5000/results/Force_0099.png
- S2/A0=1A/k=5000/results/Force_0100.png
- S2/A0=1A/k=5000/results/Force_0101.png
