# Supplementary material for: Modelling of ‘sub-atomic’ contrast resulting from back-bonding on Si(111)-7×7
Source: Beilstein J Nanotechnol. 2016 Jun 29;7:937–45. doi: 10.3762/bjnano.7.85 (PMC4979881; doi:10.3762/bjnano.7.85)
Supplement: File 7 — Datasets A0=1A k=0.5_extendedrange. [file Beilstein_J_Nanotechnol-07-937-s007.zip]

Archive with 448 entries (444 files):
- S7/
- S7/A0=1A/
- S7/A0=1A/k=0.5_extendedrange/
- S7/A0=1A/k=0.5_extendedrange/results/
- S7/A0=1A/k=0.5_extendedrange/results/df_0000.png
- S7/A0=1A/k=0.5_extendedrange/results/df_0001.png
- S7/A0=1A/k=0.5_extendedrange/results/df_0002.png
- S7/A0=1A/k=0.5_extendedrange/results/df_0003.png
- S7/A0=1A/k=0.5_extendedrange/results/df_0004.png
- S7/A0=1A/k=0.5_extendedrange/results/df_0005.png
- S7/A0=1A/k=0.5_extendedrange/results/df_0006.png
- S7/A0=1A/k=0.5_extendedrange/results/df_0007.png
- S7/A0=1A/k=0.5_extendedrange/results/df_0008.png
- S7/A0=1A/k=0.5_extendedrange/results/df_0009.png
- S7/A0=1A/k=0.5_extendedrange/results/df_0010.png
- S7/A0=1A/k=0.5_extendedrange/results/df_0011.png
- S7/A0=1A/k=0.5_extendedrange/results/df_0012.png
- S7/A0=1A/k=0.5_extendedrange/results/df_0013.png
- S7/A0=1A/k=0.5_extendedrange/results/df_0014.png
- S7/A0=1A/k=0.5_extendedrange/results/df_0015.png
- S7/A0=1A/k=0.5_extendedrange/results/df_0016.png
- S7/A0=1A/k=0.5_extendedrange/results/df_0017.png
- S7/A0=1A/k=0.5_extendedrange/results/df_0018.png
- S7/A0=1A/k=0.5_extendedrange/results/df_0019.png
- S7/A0=1A/k=0.5_extendedrange/results/df_0020.png
- S7/A0=1A/k=0.5_extendedrange/results/df_0021.png
- S7/A0=1A/k=0.5_extendedrange/results/df_0022.png
- S7/A0=1A/k=0.5_extendedrange/results/df_0023.png
- S7/A0=1A/k=0.5_extendedrange/results/df_0024.png
- S7/A0=1A/k=0.5_extendedrange/results/df_0025.png
- S7/A0=1A/k=0.5_extendedrange/results/df_0026.png
- S7/A0=1A/k=0.5_extendedrange/results/df_0027.png
- S7/A0=1A/k=0.5_extendedrange/results/df_0028.png
- S7/A0=1A/k=0.5_extendedrange/results/df_0029.png
- S7/A0=1A/k=0.5_extendedrange/results/df_0030.png
- S7/A0=1A/k=0.5_extendedrange/results/df_0031.png
- S7/A0=1A/k=0.5_extendedrange/results/df_0032.png
- S7/A0=1A/k=0.5_extendedrange/results/df_0033.png
- S7/A0=1A/k=0.5_extendedrange/results/df_0034.png
- S7/A0=1A/k=0.5_extendedrange/results/df_0035.png
- S7/A0=1A/k=0.5_extendedrange/results/df_0036.png
- S7/A0=1A/k=0.5_extendedrange/results/df_0037.png
- S7/A0=1A/k=0.5_extendedrange/results/df_0038.png
- S7/A0=1A/k=0.5_extendedrange/results/df_0039.png
- S7/A0=1A/k=0.5_extendedrange/results/df_0040.png
- S7/A0=1A/k=0.5_extendedrange/results/df_0041.png
- S7/A0=1A/k=0.5_extendedrange/results/df_0042.png
- S7/A0=1A/k=0.5_extendedrange/results/df_0043.png
- S7/A0=1A/k=0.5_extendedrange/results/df_0044.png
- S7/A0=1A/k=0.5_extendedrange/results/df_0045.png
- S7/A0=1A/k=0.5_extendedrange/results/df_0046.png
- S7/A0=1A/k=0.5_extendedrange/results/df_0047.png
- S7/A0=1A/k=0.5_extendedrange/results/df_0048.png
- S7/A0=1A/k=0.5_extendedrange/results/df_0049.png
- S7/A0=1A/k=0.5_extendedrange/results/df_0050.png
- S7/A0=1A/k=0.5_extendedrange/results/df_0051.png
- S7/A0=1A/k=0.5_extendedrange/results/df_0052.png
- S7/A0=1A/k=0.5_extendedrange/results/df_0053.png
- S7/A0=1A/k=0.5_extendedrange/results/df_0054.png
- S7/A0=1A/k=0.5_extendedrange/results/df_0055.png
- S7/A0=1A/k=0.5_extendedrange/results/df_0056.png
- S7/A0=1A/k=0.5_extendedrange/results/df_0057.png
- S7/A0=1A/k=0.5_extendedrange/results/df_0058.png
- S7/A0=1A/k=0.5_extendedrange/results/df_0059.png
- S7/A0=1A/k=0.5_extendedrange/results/df_0060.png
- S7/A0=1A/k=0.5_extendedrange/results/df_0061.png
- S7/A0=1A/k=0.5_extendedrange/results/df_0062.png
- S7/A0=1A/k=0.5_extendedrange/results/df_0063.png
- S7/A0=1A/k=0.5_extendedrange/results/df_0064.png
- S7/A0=1A/k=0.5_extendedrange/results/df_0065.png
- S7/A0=1A/k=0.5_extendedrange/results/df_0066.png
- S7/A0=1A/k=0.5_extendedrange/results/df_0067.png
- S7/A0=1A/k=0.5_extendedrange/results/df_0068.png
- S7/A0=1A/k=0.5_extendedrange/results/df_0069.png
- S7/A0=1A/k=0.5_extendedrange/results/df_0070.png
- S7/A0=1A/k=0.5_extendedrange/results/df_0071.png
- S7/A0=1A/k=0.5_extendedrange/results/df_0072.png
- S7/A0=1A/k=0.5_extendedrange/results/df_0073.png
- S7/A0=1A/k=0.5_extendedrange/results/df_0074.png
- S7/A0=1A/k=0.5_extendedrange/results/df_0075.png
- S7/A0=1A/k=0.5_extendedrange/results/df_0076.png
- S7/A0=1A/k=0.5_extendedrange/results/df_0077.png
- S7/A0=1A/k=0.5_extendedrange/results/df_0078.png
- S7/A0=1A/k=0.5_extendedrange/results/df_0079.png
- S7/A0=1A/k=0.5_extendedrange/results/df_0080.png
- S7/A0=1A/k=0.5_extendedrange/results/df_0081.png
- S7/A0=1A/k=0.5_extendedrange/results/df_0082.png
- S7/A0=1A/k=0.5_extendedrange/results/df_0083.png
- S7/A0=1A/k=0.5_extendedrange/results/df_0084.png
- S7/A0=1A/k=0.5_extendedrange/results/df_0085.png
- S7/A0=1A/k=0.5_extendedrange/results/df_0086.png
- S7/A0=1A/k=0.5_extendedrange/results/df_0087.png
- S7/A0=1A/k=0.5_extendedrange/results/df_0088.png
- S7/A0=1A/k=0.5_extendedrange/results/df_0089.png
- S7/A0=1A/k=0.5_extendedrange/results/df_0090.png
- S7/A0=1A/k=0.5_extendedrange/results/df_0091.png
- S7/A0=1A/k=0.5_extendedrange/results/df_0092.png
- S7/A0=1A/k=0.5_extendedrange/results/df_0093.png
- S7/A0=1A/k=0.5_extendedrange/results/df_0094.png
- S7/A0=1A/k=0.5_extendedrange/results/df_0095.png
- S7/A0=1A/k=0.5_extendedrange/results/df_0096.png
- S7/A0=1A/k=0.5_extendedrange/results/df_0097.png
- S7/A0=1A/k=0.5_extendedrange/results/df_0098.png
- S7/A0=1A/k=0.5_extendedrange/results/df_0099.png
- S7/A0=1A/k=0.5_extendedrange/results/df_0100.png
- S7/A0=1A/k=0.5_extendedrange/results/df_0101.png
- S7/A0=1A/k=0.5_extendedrange/results/df_0102.png
- S7/A0=1A/k=0.5_extendedrange/results/df_0103.png
- S7/A0=1A/k=0.5_extendedrange/results/df_0104.png
- S7/A0=1A/k=0.5_extendedrange/results/df_0105.png
- S7/A0=1A/k=0.5_extendedrange/results/df_0106.png
- S7/A0=1A/k=0.5_extendedrange/results/df_0107.png
- S7/A0=1A/k=0.5_extendedrange/results/df_0108.png
- S7/A0=1A/k=0.5_extendedrange/results/df_0109.png
- S7/A0=1A/k=0.5_extendedrange/results/df_0110.png
- S7/A0=1A/k=0.5_extendedrange/results/df_0111.png
- S7/A0=1A/k=0.5_extendedrange/results/df_0112.png
- S7/A0=1A/k=0.5_extendedrange/results/df_0113.png
- S7/A0=1A/k=0.5_extendedrange/results/df_0114.png
- S7/A0=1A/k=0.5_extendedrange/results/df_0115.png
- S7/A0=1A/k=0.5_extendedrange/results/df_0116.png
- S7/A0=1A/k=0.5_extendedrange/results/df_0117.png
- S7/A0=1A/k=0.5_extendedrange/results/df_0118.png
- S7/A0=1A/k=0.5_extendedrange/results/df_0119.png
- S7/A0=1A/k=0.5_extendedrange/results/df_0120.png
- S7/A0=1A/k=0.5_extendedrange/results/df_0121.png
- S7/A0=1A/k=0.5_extendedrange/results/df_0122.png
- S7/A0=1A/k=0.5_extendedrange/results/df_0123.png
- S7/A0=1A/k=0.5_extendedrange/results/df_0124.png
- S7/A0=1A/k=0.5_extendedrange/results/df_0125.png
- S7/A0=1A/k=0.5_extendedrange/results/df_0126.png
- S7/A0=1A/k=0.5_extendedrange/results/df_0127.png
- S7/A0=1A/k=0.5_extendedrange/results/df_0128.png
- S7/A0=1A/k=0.5_extendedrange/results/df_0129.png
- S7/A0=1A/k=0.5_extendedrange/results/df_0130.png
- S7/A0=1A/k=0.5_extendedrange/results/df_0131.png
- S7/A0=1A/k=0.5_extendedrange/results/df_0132.png
- S7/A0=1A/k=0.5_extendedrange/results/df_0133.png
- S7/A0=1A/k=0.5_extendedrange/results/df_0134.png
- S7/A0=1A/k=0.5_extendedrange/results/df_0135.png
- S7/A0=1A/k=0.5_extendedrange/results/df_0136.png
- S7/A0=1A/k=0.5_extendedrange/results/df_0137.png
- S7/A0=1A/k=0.5_extendedrange/results/df_0138.png
- S7/A0=1A/k=0.5_extendedrange/results/df_0139.png
- S7/A0=1A/k=0.5_extendedrange/results/df_0140.png
- S7/A0=1A/k=0.5_extendedrange/results/df_0141.png
- S7/A0=1A/k=0.5_extendedrange/results/df_0142.png
- S7/A0=1A/k=0.5_extendedrange/results/df_0143.png
- S7/A0=1A/k=0.5_extendedrange/results/df_0144.png
- S7/A0=1A/k=0.5_extendedrange/results/df_0145.png
- S7/A0=1A/k=0.5_extendedrange/results/df_0146.png
- S7/A0=1A/k=0.5_extendedrange/results/df_0147.png
- S7/A0=1A/k=0.5_extendedrange/results/df_0148.png
- S7/A0=1A/k=0.5_extendedrange/results/df_0149.png
- S7/A0=1A/k=0.5_extendedrange/results/df_0150.png
- S7/A0=1A/k=0.5_extendedrange/results/df_0151.png
- S7/A0=1A/k=0.5_extendedrange/results/df_0152.png
- S7/A0=1A/k=0.5_extendedrange/results/df_0153.png
- S7/A0=1A/k=0.5_extendedrange/results/df_0154.png
- S7/A0=1A/k=0.5_extendedrange/results/df_0155.png
- S7/A0=1A/k=0.5_extendedrange/results/df_0156.png
- S7/A0=1A/k=0.5_extendedrange/results/df_0157.png
- S7/A0=1A/k=0.5_extendedrange/results/df_0158.png
- S7/A0=1A/k=0.5_extendedrange/results/df_0159.png
- S7/A0=1A/k=0.5_extendedrange/results/df_0160.png
- S7/A0=1A/k=0.5_extendedrange/results/df_0161.png
- S7/A0=1A/k=0.5_extendedrange/results/df_0162.png
- S7/A0=1A/k=0.5_extendedrange/results/df_0163.png
- S7/A0=1A/k=0.5_extendedrange/results/df_0164.png
- S7/A0=1A/k=0.5_extendedrange/results/df_0165.png
- S7/A0=1A/k=0.5_extendedrange/results/df_0166.png
- S7/A0=1A/k=0.5_extendedrange/results/df_0167.png
- S7/A0=1A/k=0.5_extendedrange/results/df_0168.png
- S7/A0=1A/k=0.5_extendedrange/results/df_0169.png
- S7/A0=1A/k=0.5_extendedrange/results/df_0170.png
- S7/A0=1A/k=0.5_extendedrange/results/df_0171.png
- S7/A0=1A/k=0.5_extendedrange/results/df_0172.png
- S7/A0=1A/k=0.5_extendedrange/results/df_0173.png
- S7/A0=1A/k=0.5_extendedrange/results/df_0174.png
- S7/A0=1A/k=0.5_extendedrange/results/df_0175.png
- S7/A0=1A/k=0.5_extendedrange/results/df_0176.png
- S7/A0=1A/k=0.5_extendedrange/results/df_0177.png
- S7/A0=1A/k=0.5_extendedrange/results/df_0178.png
- S7/A0=1A/k=0.5_extendedrange/results/df_0179.png
- S7/A0=1A/k=0.5_extendedrange/results/df_0180.png
- S7/A0=1A/k=0.5_extendedrange/results/df_0181.png
- S7/A0=1A/k=0.5_extendedrange/results/df_0182.png
- S7/A0=1A/k=0.5_extendedrange/results/df_0183.png
- S7/A0=1A/k=0.5_extendedrange/results/df_0184.png
- S7/A0=1A/k=0.5_extendedrange/results/df_0185.png
- S7/A0=1A/k=0.5_extendedrange/results/df_0186.png
- S7/A0=1A/k=0.5_extendedrange/results/df_0187.png
- S7/A0=1A/k=0.5_extendedrange/results/df_0188.png
- S7/A0=1A/k=0.5_extendedrange/results/df_0189.png
- S7/A0=1A/k=0.5_extendedrange/results/df_0190.png
- S7/A0=1A/k=0.5_extendedrange/results/df_0191.png
- S7/A0=1A/k=0.5_extendedrange/results/df_0192.png
- S7/A0=1A/k=0.5_extendedrange/results/df_0193.png
- S7/A0=1A/k=0.5_extendedrange/results/df_0194.png
- S7/A0=1A/k=0.5_extendedrange/results/df_0195.png
- S7/A0=1A/k=0.5_extendedrange/results/df_0196.png
- S7/A0=1A/k=0.5_extendedrange/results/df_0197.png
- S7/A0=1A/k=0.5_extendedrange/results/df_0198.png
- S7/A0=1A/k=0.5_extendedrange/results/df_0199.png
- S7/A0=1A/k=0.5_extendedrange/results/df_0200.png
- S7/A0=1A/k=0.5_extendedrange/results/df_0201.png
- S7/A0=1A/k=0.5_extendedrange/results/df_0202.png
- S7/A0=1A/k=0.5_extendedrange/results/df_0203.png
- S7/A0=1A/k=0.5_extendedrange/results/df_0204.png
- S7/A0=1A/k=0.5_extendedrange/results/df_0205.png
- S7/A0=1A/k=0.5_extendedrange/results/df_0206.png
- S7/A0=1A/k=0.5_extendedrange/results/df_0207.png
- S7/A0=1A/k=0.5_extendedrange/results/df_0208.png
- S7/A0=1A/k=0.5_extendedrange/results/df_0209.png
- S7/A0=1A/k=0.5_extendedrange/results/df_0210.png
- S7/A0=1A/k=0.5_extendedrange/results/df_0211.png
- S7/A0=1A/k=0.5_extendedrange/results/df_0212.png
- S7/A0=1A/k=0.5_extendedrange/results/df_0213.png
- S7/A0=1A/k=0.5_extendedrange/results/df_0214.png
- S7/A0=1A/k=0.5_extendedrange/results/df_0215.png
- S7/A0=1A/k=0.5_extendedrange/results/df_0216.png
- S7/A0=1A/k=0.5_extendedrange/results/df_0217.png
- S7/A0=1A/k=0.5_extendedrange/results/df_0218.png
- S7/A0=1A/k=0.5_extendedrange/results/df_0219.png
- S7/A0=1A/k=0.5_extendedrange/results/df_0220.png
- S7/A0=1A/k=0.5_extendedrange/results/df_0221.png
- S7/A0=1A/k=0.5_extendedrange/results/Force_0000.png
- S7/A0=1A/k=0.5_extendedrange/results/Force_0001.png
- S7/A0=1A/k=0.5_extendedrange/results/Force_0002.png
- S7/A0=1A/k=0.5_extendedrange/results/Force_0003.png
- S7/A0=1A/k=0.5_extendedrange/results/Force_0004.png
- S7/A0=1A/k=0.5_extendedrange/results/Force_0005.png
- S7/A0=1A/k=0.5_extendedrange/results/Force_0006.png
- S7/A0=1A/k=0.5_extendedrange/results/Force_0007.png
- S7/A0=1A/k=0.5_extendedrange/results/Force_0008.png
- S7/A0=1A/k=0.5_extendedrange/results/Force_0009.png
- S7/A0=1A/k=0.5_extendedrange/results/Force_0010.png
- S7/A0=1A/k=0.5_extendedrange/results/Force_0011.png
- S7/A0=1A/k=0.5_extendedrange/results/Force_0012.png
- S7/A0=1A/k=0.5_extendedrange/results/Force_0013.png
- S7/A0=1A/k=0.5_extendedrange/results/Force_0014.png
- S7/A0=1A/k=0.5_extendedrange/results/Force_0015.png
- S7/A0=1A/k=0.5_extendedrange/results/Force_0016.png
- S7/A0=1A/k=0.5_extendedrange/results/Force_0017.png
- S7/A0=1A/k=0.5_extendedrange/results/Force_0018.png
- S7/A0=1A/k=0.5_extendedrange/results/Force_0019.png
- S7/A0=1A/k=0.5_extendedrange/results/Force_0020.png
- S7/A0=1A/k=0.5_extendedrange/results/Force_0021.png
- S7/A0=1A/k=0.5_extendedrange/results/Force_0022.png
- S7/A0=1A/k=0.5_extendedrange/results/Force_0023.png
- S7/A0=1A/k=0.5_extendedrange/results/Force_0024.png
- S7/A0=1A/k=0.5_extendedrange/results/Force_0025.png
- S7/A0=1A/k=0.5_extendedrange/results/Force_0026.png
- S7/A0=1A/k=0.5_extendedrange/results/Force_0027.png
- S7/A0=1A/k=0.5_extendedrange/results/Force_0028.png
- S7/A0=1A/k=0.5_extendedrange/results/Force_0029.png
- S7/A0=1A/k=0.5_extendedrange/results/Force_0030.png
- S7/A0=1A/k=0.5_extendedrange/results/Force_0031.png
- S7/A0=1A/k=0.5_extendedrange/results/Force_0032.png
- S7/A0=1A/k=0.5_extendedrange/results/Force_0033.png
- S7/A0=1A/k=0.5_extendedrange/results/Force_0034.png
- S7/A0=1A/k=0.5_extendedrange/results/Force_0035.png
- S7/A0=1A/k=0.5_extendedrange/results/Force_0036.png
- S7/A0=1A/k=0.5_extendedrange/results/Force_0037.png
- S7/A0=1A/k=0.5_extendedrange/results/Force_0038.png
- S7/A0=1A/k=0.5_extendedrange/results/Force_0039.png
- S7/A0=1A/k=0.5_extendedrange/results/Force_0040.png
- S7/A0=1A/k=0.5_extendedrange/results/Force_0041.png
- S7/A0=1A/k=0.5_extendedrange/results/Force_0042.png
- S7/A0=1A/k=0.5_extendedrange/results/Force_0043.png
- S7/A0=1A/k=0.5_extendedrange/results/Force_0044.png
- S7/A0=1A/k=0.5_extendedrange/results/Force_0045.png
- S7/A0=1A/k=0.5_extendedrange/results/Force_0046.png
- S7/A0=1A/k=0.5_extendedrange/results/Force_0047.png
- S7/A0=1A/k=0.5_extendedrange/results/Force_0048.png
- S7/A0=1A/k=0.5_extendedrange/results/Force_0049.png
- S7/A0=1A/k=0.5_extendedrange/results/Force_0050.png
- S7/A0=1A/k=0.5_extendedrange/results/Force_0051.png
- S7/A0=1A/k=0.5_extendedrange/results/Force_0052.png
- S7/A0=1A/k=0.5_extendedrange/results/Force_0053.png
- S7/A0=1A/k=0.5_extendedrange/results/Force_0054.png
- S7/A0=1A/k=0.5_extendedrange/results/Force_0055.png
- S7/A0=1A/k=0.5_extendedrange/results/Force_0056.png
- S7/A0=1A/k=0.5_extendedrange/results/Force_0057.png
- S7/A0=1A/k=0.5_extendedrange/results/Force_0058.png
- S7/A0=1A/k=0.5_extendedrange/results/Force_0059.png
- S7/A0=1A/k=0.5_extendedrange/results/Force_0060.png
- S7/A0=1A/k=0.5_extendedrange/results/Force_0061.png
- S7/A0=1A/k=0.5_extendedrange/results/Force_0062.png
- S7/A0=1A/k=0.5_extendedrange/results/Force_0063.png
- S7/A0=1A/k=0.5_extendedrange/results/Force_0064.png
- S7/A0=1A/k=0.5_extendedrange/results/Force_0065.png
- S7/A0=1A/k=0.5_extendedrange/results/Force_0066.png
- S7/A0=1A/k=0.5_extendedrange/results/Force_0067.png
- S7/A0=1A/k=0.5_extendedrange/results/Force_0068.png
- S7/A0=1A/k=0.5_extendedrange/results/Force_0069.png
- S7/A0=1A/k=0.5_extendedrange/results/Force_0070.png
- S7/A0=1A/k=0.5_extendedrange/results/Force_0071.png
- S7/A0=1A/k=0.5_extendedrange/results/Force_0072.png
- S7/A0=1A/k=0.5_extendedrange/results/Force_0073.png
[truncated: 148 more entries]
